# Supplementary material for: Genomic Alterations of the Infectious Bronchitis Virus (IBV) Strain of the GI-23 Lineage Induced by Passages in Chickens and Quails
Source: Int J Mol Sci. 2025 Apr 28;26(9):4200. doi: 10.3390/ijms26094200 (PMC12071609; doi:10.3390/ijms26094200)
Supplement: Supplementary file 1 [file ijms-26-04200-s001.zip]

Archive with 1 entries (1 files):
- ijms-3577575-supplementary.pdf
